# Supplementary material for: Phylogenetic Analysis of Wild Species and the Maternal Origin of Cultivars in the Genus Lilium Using 114 Plastid Genomes
Source: Front Plant Sci. 2022 Jul 22;13:865606. doi: 10.3389/fpls.2022.865606 (PMC9355515; doi:10.3389/fpls.2022.865606)
Supplement: Supplementary Table 1 — The sample information including classification, distribution details, vouchers, sampling, and data source. [file Table_1.XLS]

## Sheet: Supplementary table 1 
Supplementary table 1 | The samples information including classification, distribution details, vouchers, sampling and data source
No.	Taxon	Sections (Comber, 1949) /Divisions (RHS, 2007)	Distribution	Area	Sampling locality	Voucher	Data Source	Plastome Accession
1	Lilium distichum	Martagon	NE.China to Russia	Eastern Asia	The Lilium Nursery of FRI	W20090120-13	Newly Sequenced, GWH	GWHBGYX01000000
2	Lilium tsingtauense	Martagon	E. China to Korea	Eastern Asia	The Lilium Nursery of FRI	W20090617-75	Newly Sequenced, GWH	GWHBGZH01000000
3	Lilium tsingtauense	Martagon	E. China to Korea	Eastern Asia	NA	NA	NCBI	NC_027675.1
4	Lilium martagon	Martagon	Europe to Mongolia	Europe/Caucasus, Eastern Asia	The Germplasm Bank of Wild Species	W20190111-S11	Newly Sequenced, GWH	GWHBGXN01000000
5	Lilium martagon var. pilosiusculum	Martagon	NW. China to Europe	Europe/Caucasus, Eastern Asia	NA	NA	NCBI	NC_039162.1
6	Lilium hansonii	Martagon	Korea	Eastern Asia	NA	NA	NCBI	NC_027674.1
7	Lilium sp.KHK-2014	Martagon	NA	Eastern Asia	NA	NA	NCBI	KM103383.1
8	Lilium humboldtii	Pseudolirium-2a	California to Mexico	North America	The Germplasm Bank of Wild Species	W20190111-S08	Newly Sequenced, GWH	GWHBGXT01000000
9	Lilium washingtonianum	Pseudolirium-2a	Oregon to California	North America	The Germplasm Bank of Wild Species	W20190111-S24	Newly Sequenced, GWH	GWHBGXF01000000
10	Lilium washingtonianum	Pseudolirium-2a	Oregon to California	North America	NA	NA	NCBI	NC_037699.1
11	Lilium pardalinum	Pseudolirium-2b	Oregon to Mexico	North America	The Germplasm Bank of Wild Species	W20190111-S13	Newly Sequenced, GWH	GWHBGXL01000000
12	Lilium parryi	Pseudolirium-2b	California to Mexico	North America	The Germplasm Bank of Wild Species	W20190111-S25	Newly Sequenced, GWH	GWHBGXK01000000
13	Lilium canadense	Pseudolirium-2c	E. Canada to E. U.S.A.	North America	The Germplasm Bank of Wild Species	W20190111-S04	Newly Sequenced, GWH	GWHBGXX01000000
14	Lilium superbum	Pseudolirium-2c	EC. & E. U.S.A.	North America	The Germplasm Bank of Wild Species	W20190111-S19	Newly Sequenced, GWH	GWHBGXH01000000
15	Lilium superbum	Pseudolirium-2c	EC. & E. U.S.A.	North America	NA	NA	NCBI	KP462883.1
16	Lilium szovitsianum	Lilium	NE. Turkey to Caucasus	Europe/Caucasus	The Germplasm Bank of Wild Species	W20190111-S20	Newly Sequenced, GWH	GWHBGXG01000000
17	Lilium monadelphum	Lilium	Krym, Caucasus	Europe/Caucasus	The Germplasm Bank of Wild Species	W20190111-S25	Newly Sequenced, GWH	GWHBGXM01000000
18	Lilium ciliatum	Lilium	NE. Turkey	Europe/Caucasus	The Germplasm Bank of Wild Species	W20190111-S06	Newly Sequenced, GWH	GWHBGXW01000000
19	Lilium candidum	Lilium	North Macedonia to Israel	Europe/Caucasus	NA	NA	NCBI	NC_042399.1
39	Lilium bulbiferum	Lilium	C. Europe to S. Italy	Europe/Caucasus	The Germplasm Bank of Wild Species	W20190111-S03	Newly Sequenced, GWH	GWHBGXY01000000
40	Lilium bulbiferum	Lilium	C. Europe to S. Italy	Europe/Caucasus	NA	NA	NCBI	NC_037517.1
20	Lilium alexandrae	Archelirion	N. Nansei-shoto	Eastern Asia(Japan)	The Germplasm Bank of Wild Species	W20190111-S01	Newly Sequenced, GWH	GWHBGYA01000000
21	Lilium speciosum	Archelirion	SE. China, Japan	Eastern Asia(Japan)	The Germplasm Bank of Wild Species	W20190111-S18	Newly Sequenced, GWH	GWHBGXI01000000
22	Lilium speciosum var. gloriosoides	Archelirion	SE. China	Eastern Asia	The Germplasm Bank of Wild Species	W20190111-S26	Newly Sequenced, GWH	GWHBGXU01000000
23	Lilium japonicum	Archelirion	C. & S. Japan	Eastern Asia(Japan)	The Germplasm Bank of Wild Species	W20190111-S09	Newly Sequenced, GWH	GWHBGXS01000000
24	Lilium japonicum	Archelirion	C. & S. Japan	Eastern Asia(Japan)	NA	NA	NCBI	NC_049018.1
25	Lilium brownii	Archelirion	C. & S. China	Eastern Asia	NA	NA	NCBI	NC_035588.1
26	Lilium brownii var. viridulum	Archelirion	C. & S. China	Eastern Asia	NA	NA	NCBI	NC_050268.1
27	Lilium dauricum	Sinomartagon-5a	Siberia to N. China	Eastern Asia	The Lilium Nursery of FRI	W20090120-05	Newly Sequenced, GWH	GWHBGXV01000000
28	Lilium sachalinense	Sinomartagon-5a	Siberia to N. China	Eastern Asia	The Germplasm Bank of Wild Species	W20190111-S17	Newly Sequenced, GWH	GWHBGXJ01000000
29	Lilium pensylvanicum	Sinomartagon-5a	Siberia to N. China	Eastern Asia	NA	NA	NCBI	NC_043876.1
30	Lilium leichtlinii var. maximowiczii	Sinomartagon-5a	China, Korea, Japan, Russian	Eastern Asia	The Lilium Nursery of FRI	W20090120-12	Newly Sequenced, GWH	GWHBGYZ01000000
31	Lilium wilsonii	Sinomartagon-5a	Japan (Honshu)	Eastern Asia(Japan)	The Germplasm Bank of Wild Species	W20190111-S21	Newly Sequenced, GWH	GWHBGXE01000000
32	Lilium davidii	Sinomartagon-5a	SC. China	Eastern Asia, Hengduan Mountains	The Lilium Nursery of FRI	W20090120-06	Newly Sequenced, GWH	GWHBGZE01000000
33	Lilium davidii var. willmottiae	Sinomartagon-5a	SC. China	Eastern Asia, Hengduan Mountains	The Lilium Nursery of FRI	W20090120-07	Newly Sequenced, GWH	GWHBGZL01000000
34	Lilium lancifolium	Sinomartagon-5a	China, Japan, Russian Far East	Eastern Asia	The Lilium Nursery of FRI	W20090120-11	Newly Sequenced, GWH	GWHBGZG01000000
35	Lilium lancifolium	Sinomartagon-5a	China, Japan, Russian Far East	Eastern Asia	NA	NA	NCBI	NC_035589.1
36	Lilium duchartrei	Sinomartagon-5a	SC. & C. China	Hengduan Mountains	The Lilium Nursery of FRI	W20090120-08	Newly Sequenced, GWH	GWHBGZD01000000
37	Lilium duchartrei	Sinomartagon-5a	SC. & C. China	Hengduan Mountains	NA	NA	NCBI	NC_035591.1
38	Lilium lankongense	Sinomartagon-5a	SC. China	Hengduan Mountains	The Lilium Nursery of FRI	W20141213-23	Newly Sequenced, GWH	GWHBGXO01000000
41	Lilium henryi	Sinomartagon-5a	SC. China	Eastern Asia, Hengduan Mountains	NA	NA	NCBI	NC_035570.1
42	Lilium rosthornii	Sinomartagon-5a	SC. China	Eastern Asia, Hengduan Mountains	NA	NA	NCBI	NC_054295.1
43	Lilium concolor	Sinomartagon-5b	China to Japan	Eastern Asia	The Germplasm Bank of Wild Species	W20171020-K05	Newly Sequenced, GWH	GWHBGZA01000000
44	Lilium cernuum	Sinomartagon-5b	NE. China, Korea, Russia	Eastern Asia	The Lilium Nursery of FRI	W20171120-11	Newly Sequenced, GWH	GWHBHAH01000000
45	Lilium cernuum	Sinomartagon-5b	NE. China, Korea, Russia	Eastern Asia	NA	NA	NCBI	NC_034840.1
46	Lilium amabile	Sinomartagon-5b	NE. China, Korea	Eastern Asia	The Lilium Nursery of FRI	W20090617-75	Newly Sequenced, GWH	GWHBGZK01000000
47	Lilium amabile	Sinomartagon-5b	NE. China, Korea	Eastern Asia	NA	NA	NCBI	NC_035988.1
48	Lilium callosum	Sinomartagon-5b	S. China to Japan	Eastern Asia	NA	NA	NCBI	NC_035989.1
49	Lilium pumilum	Sinomartagon-5b	China, Korea, Russian	Eastern Asia	NA	NA	NCBI	NC_050269.1
50	Lilium fargesii	Sinomartagon-5b	SW. & C. China	Eastern Asia	The Lilium Nursery of FRI	W20161115-100	Newly Sequenced, GWH	GWHBGYY01000000
51	Lilium taliense	Sinomartagon-5c	SW. China	Hengduan Mountains	The Lilium Nursery of FRI	W20171011-20	Newly Sequenced, GWH	GWHBHAM01000000
52	Lilium taliense	Sinomartagon-5c	SW. China	Hengduan Mountains	NA	NA	NCBI	NC_034370.1
53	Lilium souliei	Sinomartagon-5c	SW. China	Hengduan Mountains	The Lilium Nursery of FRI	W20171011-101	Newly Sequenced, GWH	GWHBGZI01000000
54	Lilium primulinum var. ochraceum	Sinomartagon-5c	SW. China	Hengduan Mountains	The Lilium Nursery of FRI	W20171012-102	Newly Sequenced, GWH	GWHBGZM01000000
55	Lilium nepalense	Sinomartagon-5c	Himalaya to SW. China	Hengduan Mountains	NA	NA	NCBI	NC_052789.1
56	Lilium bakerianum	Sinomartagon-5c	SW. China, Nepal to N. Myanmar	Hengduan Mountains	NA	NA	NCBI	NC_035592.1
65	Lilium lophophorum	Sinomartagon-5c	SC. China	Hengduan Mountains	The Lilium Nursery of FRI	W20171012-103	Newly Sequenced, GWH	GWHBGZC01000000
66	Lilium amoenum	Sinomartagon-5c	China (Yunnan)	Hengduan Mountains	NA	NA	NCBI	NC_053564.1
67	Lilium henrici	Sinomartagon-5c	SC. China	Hengduan Mountains	NA	NA	NCBI	NC_039436.1
57	Lilium sulphureum	Leucolirion-6a	SW. China to Myanmar	Hengduan Mountains	The Lilium Nursery of FRI	W20130709-19	Newly Sequenced, GWH	GWHBGZB01000000
58	Lilium sulphureum	Leucolirion-6a	SW. China to Myanmar	Hengduan Mountains	NA	NA	NCBI	NC_052792.1
59	Lilium regale	Leucolirion-6a	SC. China	Hengduan Mountains	The Lilium Nursery of FRI	W20100822-16	Newly Sequenced, GWH	GWHBGZF01000000
60	Lilium regale	Leucolirion-6a	SC. China	Hengduan Mountains	NA	NA	NCBI	NC_052790.1
61	Lilium sargentiae	Leucolirion-6a	SW. China	Hengduan Mountains	NA	NA	NCBI	NC_052791.1
62	Lilium leucanthum	Leucolirion-6a	SC. China	Eastern Asia, Hengduan Mountains	NA	NA	NCBI	NC_035590.1
63	Lilium formosanum	Leucolirion-6b	China (TaiWan)	Eastern Asia	The Lilium Nursery of FRI	W20081230-69	Newly Sequenced, GWH	GWHBGXZ01000000
64	Lilium formosanum	Leucolirion-6b	China (TaiWan)	Eastern Asia	NA	NA	NCBI	NC_042398.1
27	Lilium dauricum	Daurolirion	Siberia to N. China	Eastern Asia	The Lilium Nursery of FRI	W20090120-05	Newly Sequenced, GWH	GWHBGXV01000000
28	Lilium sachalinense	Daurolirion	Siberia to N. China	Eastern Asia	The Germplasm Bank of Wild Species	W20190111-S17	Newly Sequenced, GWH	GWHBGXJ01000000
29	Lilium pensylvanicum	Daurolirion	Siberia to N. China	Eastern Asia	NA	NA	NCBI	NC_043876.1
68	Lilium apertum	Nomocharis-like Lilium	SC. China to N. Myanmar	Hengduan Mountains	The Lilium Nursery of FRI	W20171014-104	Newly Sequenced, GWH	GWHBGZJ01000000
69	Lilium gongshanense	Nomocharis-like Lilium	China (Yunnan)	Hengduan Mountains	NA	NA	NCBI	NC_052787.1
70	Lilium meleagrinum	Nomocharis-like Lilium	SC. China	Hengduan Mountains	NA	NA	NCBI	NC_052788.1
71	Lilium 'Cancun'	A	NA	NA	The Lilium Nursery of FRI	A5	Newly Sequenced, GWH	GWHBGYH01000000
72	Lilium 'Cordelia'	A	NA	NA	The Lilium Nursery of FRI	A8	Newly Sequenced, GWH	GWHBGYG01000000
73	Lilium 'Emotion'	A	NA	NA	The Lilium Nursery of FRI	A10	Newly Sequenced, GWH	GWHBGYF01000000
74	Lilium 'Gorden Globe'	A	NA	NA	The Lilium Nursery of FRI	A11	Newly Sequenced, GWH	GWHBGYE01000000
75	Lilium 'Gran Paradiso'	A	NA	NA	The Lilium Nursery of FRI	A12	Newly Sequenced, GWH	GWHBGYD01000000
76	Lilium 'Italia'	A	NA	NA	The Lilium Nursery of FRI	A13	Newly Sequenced, GWH	GWHBGYC01000000
77	Lilium 'Kansas'	A	NA	NA	The Lilium Nursery of FRI	A14	Newly Sequenced, GWH	GWHBGYB01000000
78	Lilium 'Las Vegas'	A	NA	NA	The Lilium Nursery of FRI	A15	Newly Sequenced, GWH	GWHBGXQ01000000
79	Lilium 'Rosato'	O	NA	NA	The Lilium Nursery of FRI	D31	Newly Sequenced, GWH	GWHBHAG01000000
80	Lilium 'Siberia'	O	NA	NA	The Lilium Nursery of FRI	D32	Newly Sequenced, GWH	GWHBHAF01000000
81	Lilium 'Kordesa'	O	NA	NA	The Lilium Nursery of FRI	D78	Newly Sequenced, GWH	GWHBHAD01000000
82	Lilium 'Monrovia'	O	NA	NA	The Lilium Nursery of FRI	D79	Newly Sequenced, GWH	GWHBHAB01000000
83	Lilium 'Nova Zembla'	O	NA	NA	The Lilium Nursery of FRI	D90	Newly Sequenced, GWH	GWHBGZY01000000
84	Lilium 'Gelria'	L	NA	NA	The Lilium Nursery of FRI	L1	Newly Sequenced, GWH	GWHBGYR01000000
85	Lilium 'Snow Queen'	L	NA	NA	The Lilium Nursery of FRI	L2	Newly Sequenced, GWH	GWHBGYQ01000000
86	Lilium 'White Fox'	L	NA	NA	The Lilium Nursery of FRI	L3	Newly Sequenced, GWH	GWHBGYP01000000
87	Lilium 'White Heaven'	L	NA	NA	The Lilium Nursery of FRI	L4	Newly Sequenced, GWH	GWHBGYO01000000
88	Lilium 'Formolongi Ⅰ'	L	NA	NA	The Lilium Nursery of FRI	N1	Newly Sequenced, GWH	GWHBGZZ01000000
89	Lilium 'Formolongi Ⅱ'	L	NA	NA	The Lilium Nursery of FRI	N2	Newly Sequenced, GWH	GWHBGZX01000000
90	Lilium 'Yellow Planet'	T	NA	NA	The Lilium Nursery of FRI	E21	Newly Sequenced, GWH	GWHBGYK01000000
91	Lilium 'Pink Perfection'	T	NA	NA	The Lilium Nursery of FRI	E43	Newly Sequenced, GWH	GWHBGYJ01000000
92	Lilium 'Lady Alice'	T	NA	NA	The Lilium Nursery of FRI	E47	Newly Sequenced, GWH	GWHBGYI01000000
93	Lilium 'Couplet Zanlacoup'	LA	NA	NA	The Lilium Nursery of FRI	LA18	Newly Sequenced, GWH	GWHBGXR01000000
94	Lilium 'Victoria Falles'	LA	NA	NA	The Lilium Nursery of FRI	LA1	Newly Sequenced, GWH	GWHBGXP01000000
95	Lilium 'Narbone'	LA	NA	NA	The Lilium Nursery of FRI	LA3	Newly Sequenced, GWH	GWHBGZW01000000
96	Lilium 'Ceb Dazzle'	LA	NA	NA	The Lilium Nursery of FRI	LA6	Newly Sequenced, GWH	GWHBGZV01000000
97	Lilium 'Euro Star'	LA	NA	NA	The Lilium Nursery of FRI	LA7	Newly Sequenced, GWH	GWHBGZU01000000
98	Lilium 'Royal Delight'	LA	NA	NA	The Lilium Nursery of FRI	LA8	Newly Sequenced, GWH	GWHBGZT01000000
99	Lilium 'Royal Trinity'	LA	NA	NA	The Lilium Nursery of FRI	LA9	Newly Sequenced, GWH	GWHBGZR01000000
100	Lilium 'Royal Ballade'	LA	NA	NA	The Lilium Nursery of FRI	LA10	Newly Sequenced, GWH	GWHBGZQ01000000
101	Lilium 'Ceb Glow'	LA	NA	NA	The Lilium Nursery of FRI	LA11	Newly Sequenced, GWH	GWHBGZP01000000
102	Lilium 'Birgi'	LA	NA	NA	The Lilium Nursery of FRI	LA12	Newly Sequenced, GWH	GWHBGYN01000000
103	Lilium 'Golden Stone'	LA	NA	NA	The Lilium Nursery of FRI	E7	Newly Sequenced, GWH	GWHBGYM01000000
104	Lilium 'Beverly Hills'	OT	NA	NA	The Lilium Nursery of FRI	E13	Newly Sequenced, GWH	GWHBGYL01000000
105	Lilium 'Bracciano'	OT	NA	NA	The Lilium Nursery of FRI	D72	Newly Sequenced, GWH	GWHBHAE01000000
106	Lilium 'Travatore'	OT	NA	NA	The Lilium Nursery of FRI	D75	Newly Sequenced, GWH	GWHBHAC01000000
107	Lilium 'Biaritz'	OT	NA	NA	The Lilium Nursery of FRI	D81	Newly Sequenced, GWH	GWHBHAA01000000
108	Lilium 'May Wood'	OT	NA	NA	The Lilium Nursery of FRI	OT5	Newly Sequenced, GWH	GWHBGYW01000000
109	Lilium 'Palmira'	OT	NA	NA	The Lilium Nursery of FRI	OT6	Newly Sequenced, GWH	GWHBGYV01000000
110	Lilium 'Visaversa'	OT	NA	NA	The Lilium Nursery of FRI	OT10	Newly Sequenced, GWH	GWHBGYU01000000
111	Lilium 'Table Dance'	OT	NA	NA	The Lilium Nursery of FRI	OT14	Newly Sequenced, GWH	GWHBGYT01000000
112	Lilium 'Nymph'	OT	NA	NA	The Lilium Nursery of FRI	OT20	Newly Sequenced, GWH	GWHBGYS01000000
113	Fritillaria karelinii	Outgroup	NA	NA	NA	NA	NCBI	MG211818.1
114	Hosta yingeri	Outgroup	NA	NA	NA	NA	NCBI	MF990205.1
Abbreviation in Sections/Divisions: A, the Asiatic Hybrids; O, the Oriental Hybrids; L, the Longiflorum Hybrids; T, the Trumpet Hybrids; LA, the Longiflorum-Asiatic Hybrids; OT, the Oriental-Trumpet Hybrids. Abbreviation in Distribution: NE, northeast; E, east; NW, northwest; EC, eastern and central; C, central; S, south; SC, southern and central; SW, southwest; Abbreviation in Sampling locality:…

## Sheet: Sheet1
Clade Ⅷ
