# Supplementary material for: Phylogenetic Analysis of Wild Species and the Maternal Origin of Cultivars in the Genus Lilium Using 114 Plastid Genomes
Source: Front Plant Sci. 2022 Jul 22;13:865606. doi: 10.3389/fpls.2022.865606 (PMC9355515; doi:10.3389/fpls.2022.865606)
Supplement: Supplementary Table 2 — Sequencing data information and assembly statistics of plastomes. [file Table_2.XLS]

## Sheet: Table S2
Supplementary table 2 | Sequencing data information and assembly statistics of plastomes
No.	Taxon	Accession No.	DNA sequencing(Illumina)			Assembly statistics
			Mode	Read Length	Data Size/Gb	Cp genome size/bp	LSC/bp	SSC/bp	IR/bp	Total genes (unique)	Protin-coding genes (unique)	tRNA (unique)	rRNA (unique)	GC/%
1	Lilium primulinum var. ochraceum	GWHBGZM01000000	PE	2×150 bp	11.9248	152280	81885	17565	26415	130 (112)	84 (78)	38 (30)	8 (4)	37
2	Lilium davidii var. willmottiae	GWHBGZL01000000	PE	2×150 bp	10.5672	152659	82060	17603	26498	130 (112)	84 (78)	38 (30)	8 (4)	37
3	Lilium amabile	GWHBGZK01000000	PE	2×150 bp	10.3041	152047	81479	17584	26492	130 (112)	84 (78)	38 (30)	8 (4)	37.1
4	Lilium apertum	GWHBGZJ01000000	PE	2×150 bp	12.0679	152471	81893	17548	26515	130 (112)	84 (78)	38 (30)	8 (4)	37
5	Lilium souliei	GWHBGZI01000000	PE	2×150 bp	10.9314	152395	82039	17474	26441	130 (112)	84 (78)	38 (30)	8 (4)	37
6	Lilium tsingtauense	GWHBGZH01000000	PE	2×150 bp	8.73537	152682	82079	17619	26492	130 (112)	84 (78)	38 (30)	8 (4)	37
7	Lilium lancifolium	GWHBGZG01000000	PE	2×150 bp	8.69588	152574	82007	17583	26492	130 (112)	84 (78)	38 (30)	8 (4)	37
8	Lilium regale	GWHBGZF01000000	PE	2×150 bp	8.21418	153194	82571	17517	26553	130 (112)	84 (78)	38 (30)	8 (4)	37
9	Lilium davidii	GWHBGZE01000000	PE	2×150 bp	7.55022	152577	82029	17564	26492	130 (112)	84 (78)	38 (30)	8 (4)	37
10	Lilium duchartrei	GWHBGZD01000000	PE	2×150 bp	9.06849	152252	81547	17551	26577	130 (112)	84 (78)	38 (30)	8 (4)	37
11	Lilium taliense	GWHBHAM01000000	PE	2×150 bp	8.14719	152136	81780	17566	26395	130 (112)	84 (78)	38 (30)	8 (4)	37
12	Lilium lophophorum	GWHBGZC01000000	PE	2×150 bp	11.1974	152394	82039	17473	26441	130 (112)	84 (78)	38 (30)	8 (4)	37
13	Lilium sulphureum	GWHBGZB01000000	PE	2×150 bp	6.8187	153109	82482	17521	26553	130 (112)	84 (78)	38 (30)	8 (4)	37
14	Lilium concolor	GWHBGZA01000000	PE	2×150 bp	7.92519	152617	82048	17587	26491	130 (112)	84 (78)	38 (30)	8 (4)	37
15	Lilium leichtlinii var. maximowiczii	GWHBGYZ01000000	PE	2×150 bp	11.9309	152049	81479	17586	26492	130 (112)	84 (78)	38 (30)	8 (4)	37.1
16	Lilium fargesii	GWHBGYY01000000	PE	2×150 bp	10.6457	152622	82053	17585	26492	130 (112)	84 (78)	38 (30)	8 (4)	37
17	Lilium cernuum	GWHBHAH01000000	PE	2×150 bp	6.34889	152598	82052	17584	26481	130 (112)	84 (78)	38 (30)	8 (4)	37
18	Lilium distichum	GWHBGYX01000000	PE	2×150 bp	11.1799	152643	82039	17604	26500	130 (112)	84 (78)	38 (30)	8 (4)	37
19	Lilium 'May Wood'	GWHBGYW01000000	PE	2×150 bp	7.33352	152593	82024	17483	26543	130 (112)	84 (78)	38 (30)	8 (4)	37.1
20	Lilium 'Palmira'	GWHBGYV01000000	PE	2×150 bp	7.05576	153194	82571	17517	26553	130 (112)	84 (78)	38 (30)	8 (4)	37
21	Lilium 'Visaversa'	GWHBGYU01000000	PE	2×150 bp	9.62572	153192	82569	17517	26553	130 (112)	84 (78)	38 (30)	8 (4)	37
22	Lilium 'Table Dance'	GWHBGYT01000000	PE	2×150 bp	6.89777	152591	82025	17480	26543	130 (112)	84 (78)	38 (30)	8 (4)	37.1
23	Lilium 'Nymph'	GWHBGYS01000000	PE	2×150 bp	6.45622	153192	82569	17517	26553	130 (112)	84 (78)	38 (30)	8 (4)	37
24	Lilium 'Gelria'	GWHBGYR01000000	PE	2×150 bp	6.93262	152632	82049	17531	26526	130 (112)	84 (78)	38 (30)	8 (4)	37
25	Lilium 'Snow Queen'	GWHBGYQ01000000	PE	2×150 bp	6.75074	152628	82045	17531	26526	130 (112)	84 (78)	38 (30)	8 (4)	37
26	Lilium 'White Fox'	GWHBGYP01000000	PE	2×150 bp	8.42105	152632	82049	17531	26526	130 (112)	84 (78)	38 (30)	8 (4)	37
27	Lilium 'White Heaven'	GWHBGYO01000000	PE	2×150 bp	8.15489	152632	82049	17531	26526	130 (112)	84 (78)	38 (30)	8 (4)	37
28	Lilium 'Rosato'	GWHBHAG01000000	PE	2×150 bp	9.29347	152623	82020	17517	26543	130 (112)	84 (78)	38 (30)	8 (4)	37.1
29	Lilium 'Siberia'	GWHBHAF01000000	PE	2×150 bp	7.98566	152623	82020	17517	26543	130 (112)	84 (78)	38 (30)	8 (4)	37.1
30	Lilium 'Bracciano'	GWHBHAE01000000	PE	2×150 bp	10.122	153193	82570	17517	26553	130 (112)	84 (78)	38 (30)	8 (4)	37
31	Lilium 'Travatore'	GWHBHAC01000000	PE	2×150 bp	9.91053	153193	82570	17517	26553	130 (112)	84 (78)	38 (30)	8 (4)	37
32	Lilium 'Kordesa'	GWHBHAD01000000	PE	2×150 bp	6.47686	152599	82026	17487	26543	130 (112)	84 (78)	38 (30)	8 (4)	37.1
33	Lilium 'Monrovia'	GWHBHAB01000000	PE	2×150 bp	7.16561	152623	82020	17517	26543	130 (112)	84 (78)	38 (30)	8 (4)	37.1
34	Lilium 'Biaritz'	GWHBHAA01000000	PE	2×150 bp	7.40259	153192	82569	17517	26553	130 (112)	84 (78)	38 (30)	8 (4)	37
35	Lilium 'Nova Zembla'	GWHBGZY01000000	PE	2×150 bp	6.97152	152599	82026	17487	26543	130 (112)	84 (78)	38 (30)	8 (4)	37.1
36	Lilium 'Formolongi Ⅰ'	GWHBGZZ01000000	PE	2×150 bp	8.28614	152632	82049	17531	26526	130 (112)	84 (78)	38 (30)	8 (4)	37
37	Lilium 'Formolongi Ⅱ'	GWHBGZX01000000	PE	2×150 bp	6.67149	152628	82045	17531	26526	130 (112)	84 (78)	38 (30)	8 (4)	37
38	Lilium 'Couplet Zanlacoup'	GWHBGXR01000000	PE	2×150 bp	6.42771	152658	82092	17495	26534	130 (112)	84 (78)	38 (30)	8 (4)	37
39	Lilium 'Victoria Falles'	GWHBGXP01000000	PE	2×150 bp	5.84755	152632	82049	17531	26526	130 (112)	84 (78)	38 (30)	8 (4)	37
40	Lilium 'Narbone'	GWHBGZW01000000	PE	2×150 bp	6.23496	152690	82088	17618	26492	130 (112)	84 (78)	38 (30)	8 (4)	37
41	Lilium 'Ceb Dazzle'	GWHBGZV01000000	PE	2×150 bp	6.41349	152715	82058	17619	26519	130 (112)	84 (78)	38 (30)	8 (4)	37
42	Lilium 'Euro Star'	GWHBGZU01000000	PE	2×150 bp	6.54808	152715	82058	17619	26519	130 (112)	84 (78)	38 (30)	8 (4)	37
43	Lilium 'Royal Delight'	GWHBGZT01000000	PE	2×150 bp	6.30406	152623	82012	17627	26492	130 (112)	84 (78)	38 (30)	8 (4)	37
44	Lilium 'Royal Trinity'	GWHBGZR01000000	PE	2×150 bp	6.199	152690	82088	17618	26492	130 (112)	84 (78)	38 (30)	8 (4)	37
45	Lilium 'Royal Ballade'	GWHBGZQ01000000	PE	2×150 bp	6.28194	152625	82051	17590	26492	130 (112)	84 (78)	38 (30)	8 (4)	37
46	Lilium 'Ceb Glow'	GWHBGZP01000000	PE	2×150 bp	6.91173	152715	82058	17619	26519	130 (112)	84 (78)	38 (30)	8 (4)	37
47	Lilium 'Birgi'	GWHBGYN01000000	PE	2×150 bp	7.479	152632	82049	17531	26526	130 (112)	84 (78)	38 (30)	8 (4)	37
48	Lilium 'Golden Stone'	GWHBGYM01000000	PE	2×150 bp	7.16878	152640	82080	17576	26492	130 (112)	84 (78)	38 (30)	8 (4)	37
49	Lilium 'Beverly Hills'	GWHBGYL01000000	PE	2×150 bp	6.16124	152593	82024	17483	26543	130 (112)	84 (78)	38 (30)	8 (4)	37.1
50	Lilium 'Yellow Planet'	GWHBGYK01000000	PE	2×150 bp	6.31637	153192	82569	17517	26553	130 (112)	84 (78)	38 (30)	8 (4)	37
51	Lilium 'Pink Perfection'	GWHBGYJ01000000	PE	2×150 bp	7.5228	153162	82551	17505	26553	130 (112)	84 (78)	38 (30)	8 (4)	37
52	Lilium 'Lady Alice'	GWHBGYI01000000	PE	2×150 bp	7.51721	153165	82554	17505	26553	130 (112)	84 (78)	38 (30)	8 (4)	37
53	Lilium 'Cancun'	GWHBGYH01000000	PE	2×150 bp	8.09043	152569	82056	17579	26467	130 (112)	84 (78)	38 (30)	8 (4)	37
54	Lilium 'Cordelia'	GWHBGYG01000000	PE	2×150 bp	6.83037	151900	81384	17508	26504	130 (112)	84 (78)	38 (30)	8 (4)	37.1
55	Lilium 'Emotion'	GWHBGYF01000000	PE	2×150 bp	6.8434	152657	82059	17602	26498	130 (112)	84 (78)	38 (30)	8 (4)	37
56	Lilium 'Gorden Globe'	GWHBGYE01000000	PE	2×150 bp	7.06068	152569	82056	17579	26467	130 (112)	84 (78)	38 (30)	8 (4)	37
57	Lilium 'Gran Paradiso'	GWHBGYD01000000	PE	2×150 bp	6.77356	152626	82052	17590	26492	130 (112)	84 (78)	38 (30)	8 (4)	37
58	Lilium 'Italia'	GWHBGYC01000000	PE	2×150 bp	6.51888	152690	82088	17618	26492	130 (112)	84 (78)	38 (30)	8 (4)	37
59	Lilium 'Kansas'	GWHBGYB01000000	PE	2×150 bp	6.55896	152690	82088	17618	26492	130 (112)	84 (78)	38 (30)	8 (4)	37
60	Lilium 'Las Vegas'	GWHBGXQ01000000	PE	2×150 bp	6.75536	152624	82013	17627	26492	130 (112)	84 (78)	38 (30)	8 (4)	37
61	Lilium alexandrae	GWHBGYA01000000	PE	2×150 bp	6.49315	152315	81924	17521	26435	130 (112)	84 (78)	38 (30)	8 (4)	37
62	Lilium formosanum	GWHBGXZ01000000	PE	2×150 bp	6.60219	152658	82092	17495	26534	130 (112)	84 (78)	38 (30)	8 (4)	37
63	Lilium bulbiferum	GWHBGXY01000000	PE	2×150 bp	7.02188	152684	82082	17618	26492	130 (112)	84 (78)	38 (30)	8 (4)	37
64	Lilium canadense	GWHBGXX01000000	PE	2×150 bp	6.57535	152087	81474	17375	26619	130 (112)	84 (78)	38 (30)	8 (4)	37
65	Lilium ciliatum	GWHBGXW01000000	PE	2×150 bp	7.2026	152164	81554	17646	26482	130 (112)	84 (78)	38 (30)	8 (4)	37
66	Lilium dauricum	GWHBGXV01000000	PE	2×150 bp	7.53472	152053	81480	17589	26492	130 (112)	84 (78)	38 (30)	8 (4)	37
67	Lilium speciosum var. gloriosoides	GWHBGXU01000000	PE	2×150 bp	12.6578	152524	81909	17527	26544	130 (112)	84 (78)	38 (30)	8 (4)	37.1
68	Lilium humboldtii	GWHBGXT01000000	PE	2×150 bp	8.91832	152066	81461	17369	26618	130 (112)	84 (78)	38 (30)	8 (4)	37
69	Lilium japonicum	GWHBGXS01000000	PE	2×150 bp	7.45439	152601	82031	17482	26544	130 (112)	84 (78)	38 (30)	8 (4)	37.1
70	Lilium lankongense	GWHBGXO01000000	PE	2×150 bp	8.09875	152993	82350	17519	26562	130 (112)	84 (78)	38 (30)	8 (4)	37
71	Lilium martagon	GWHBGXN01000000	PE	2×150 bp	6.98536	152640	82055	17615	26485	130 (112)	84 (78)	38 (30)	8 (4)	37
72	Lilium monadelphum	GWHBGXM01000000	PE	2×150 bp	7.94864	152112	81493	17645	26487	130 (112)	84 (78)	38 (30)	8 (4)	37
73	Lilium pardalinum	GWHBGXL01000000	PE	2×150 bp	6.65426	151975	81410	17343	26611	130 (112)	84 (78)	38 (30)	8 (4)	37
74	Lilium parryi	GWHBGXK01000000	PE	2×150 bp	6.59894	152082	81468	17366	26624	130 (112)	84 (78)	38 (30)	8 (4)	37
75	Lilium sachalinense	GWHBGXJ01000000	PE	2×150 bp	6.97562	152109	81501	17624	26492	130 (112)	84 (78)	38 (30)	8 (4)	37
76	Lilium speciosum	GWHBGXI01000000	PE	2×150 bp	7.18699	152623	82020	17517	26543	130 (112)	84 (78)	38 (30)	8 (4)	37.1
77	Lilium superbum	GWHBGXH01000000	PE	2×150 bp	6.75276	152077	81470	17369	26619	130 (112)	84 (78)	38 (30)	8 (4)	37
78	Lilium szovitsianum	GWHBGXG01000000	PE	2×150 bp	7.63374	152198	81530	17656	26506	130 (112)	84 (78)	38 (30)	8 (4)	37
79	Lilium washingtonianum	GWHBGXF01000000	PE	2×150 bp	6.42687	151802	81224	17356	26611	130 (112)	84 (78)	38 (30)	8 (4)	37.1
80	Lilium wilsonii	GWHBGXE01000000	PE	2×150 bp	6.58871	151902	81388	17506	26504	130 (112)	84 (78)	38 (30)	8 (4)	37.1
Std			-	-	-	344.719	329.231	70.2871	44.2204	-	-	-	-	-
Mean			-	-	-	152574	81994	17540	26520	-	-	-	-	-
	PE: paired end
	NA: Not available
	LSC: long single copy
	SSC: short single copy
	IR: inverted region
