# Supplementary material for: Phylogenetic Analysis of Wild Species and the Maternal Origin of Cultivars in the Genus Lilium Using 114 Plastid Genomes
Source: Front Plant Sci. 2022 Jul 22;13:865606. doi: 10.3389/fpls.2022.865606 (PMC9355515; doi:10.3389/fpls.2022.865606)
Supplement: Supplementary Table 3 — Gene composition of the plastomes in Lilium. [file Table_3.XLS]

## Sheet: Table S3
Supplementary table 3 | Gene composition of the plastomes in Lilium
Category for genes	Functional group	Genes
Photosynthesis related genes	Photosynthesis protein genes	psaA	psaB	psaC
		psaI	psaJ	psbA
		psbB	psbC	psbD
		psbE	psbF	psbH
		psbI	psbJ	psbK
		psbL	psbM	psbN
		psbT	psbZ
	Cytochrome related genes	ccsA	petA	petB*
		petD*	petG	petL
		petN
	ATP synthase subunit genes	atpA	atpB	atpE
		atpF*	atpH	atpI
	NADH subunit genes	ndhA*	ndhB*(×2)	ndhC
		ndhD	ndhE	ndhF
		ndhG	ndhH	ndhI
		ndhJ	ndhK
	RubisCo large subunit gene	rbcL
Transcription and translation related genes	RNA polymerase genes	rpoA	rpoB	rpoC1*
		rpoC2
	Ribosome genes	rps2	rps3	rps4
		rps7(×2)	rps8	rps11
		rps12**#(×2)	rps14	rps15
		rps16*	rps18	rps19
		rpl2*(×2)	rpl14	rpl16*
		rpl20	rpl22	rpl23(×2)
		rpl32	rpl33	rpl36
RNA genes	rRNA genes	rrna16(×2)	rrna23(×2)	rrna4.5(×2)
		rrna5(×2)
	tRNA genes	trnA-UGC*(×2)	trnC-GCA	trnD-GUC
		trnE-UUC	trnF-GAA	trnG-UCC*
		trnG-GCC	trnH-GUG	trnI-CAU(×2)
		trnI-GAU*(×2)	trnK-UUU*	trnL-UAA*
		trnL-UAG	trnL-CAA(×2)	trnfM-CAU
		trnM-CAU	trnN-GUU(×2)	trnP-UGG
		trnQ-UUG	trnR-ACG(×2)	trnR-UCU
		trnS-GCU	trnS-GGA	trnS-UGA
		trnT-GGU	trnT-UGU	trnV-UAC*
		trnV-GAC(×2)	trnW-CCA	trnY-GUA
Other genes	Maturase gene	matK
	Membrane protein gene	cemA
	Acetyl-CoA carbo × ylase subunit gene	accD
	Protein subunit P gene	clpP**
Unknown functions genes		ycf1	ycf2	ycf3**
		ycf4
	*: Contain one intron **: Contain two introns ×2: Two copies gene #: Trans-splicing gene
