# Supplementary material for: Phylogenetic Analysis of Wild Species and the Maternal Origin of Cultivars in the Genus Lilium Using 114 Plastid Genomes
Source: Front Plant Sci. 2022 Jul 22;13:865606. doi: 10.3389/fpls.2022.865606 (PMC9355515; doi:10.3389/fpls.2022.865606)
Supplement: Supplementary Table 4 — Mutations in different regions of plastomes in Lilium. [file Table_4.XLS]

## Sheet: Sheet1
Supplementary table 4 | Mutations in different regions of the plastomes in Lilium
Regions	Ref. cpgenome/bp	SNVs		Indels		Total
		No.	Frequency (%)	No.	Frequency (%)	No.	Frequency (%)
LSC	81474	4249	5.21516	1759	2.15897	6008	7.37413
IRa	26619	235	0.882828	82	0.308051	317	1.19088
IRb	26619	239	0.897855	86	0.323078	325	1.22093
SSC	17375	1201	6.91223	244	1.40432	1445	8.31655
Total	152087	5924	3.89514	2171	1.42747	8095	5.32261
