# Supplementary material for: Phylogenetic Analysis of Wild Species and the Maternal Origin of Cultivars in the Genus Lilium Using 114 Plastid Genomes
Source: Front Plant Sci. 2022 Jul 22;13:865606. doi: 10.3389/fpls.2022.865606 (PMC9355515; doi:10.3389/fpls.2022.865606)
Supplement: Supplementary Table 5 — Variant analysis among clades in Lilium. [file Table_5.XLS]

## Sheet: Sheet1
Supplementary table 5 | Variant Analysis among Clades in Lilium
Taxon	Accession No.	Section (De Jong, 1974)	Phylogeny	cpgenome size(bp）	InDel						SNVs
					LSC	IRa	IRb	SSC	Total InDels	Frequency of InDels (%)	LSC	IRa	IRb	SSC	Total SNVs	Frequency of SNVs (%)
Lilium canadense	GWHBGXX01000000	Pseudolirium-2c	Clade Ⅰ	152087	0	0	0	0	0	0	0	0	0	0	0	0
Lilium superbum	GWHBGXH01000000	Pseudolirium-2c	Clade Ⅰ	152077	18	3	3	5	29	0.0190693	19	1	1	20	41	0.02696
Lilium superbum	KP462883.1	Pseudolirium-2c	Clade Ⅰ	152069	14	2	2	6	24	0.0157823	18	1	1	11	31	0.0203855
Lilium parryi	GWHBGXK01000000	Pseudolirium-2b	Clade Ⅰ	152082	120	7	7	21	155	0.101919	374	39	39	124	576	0.378743
Lilium pardalinum	GWHBGXL01000000	Pseudolirium-2b	Clade Ⅰ	151975	101	6	6	21	134	0.0881724	330	38	38	106	512	0.336898
Lilium humboldtii	GWHBGXT01000000	Pseudolirium-2a	Clade Ⅰ	152066	117	6	6	21	150	0.0986414	369	37	37	117	560	0.368261
Lilium washingtonianum	GWHBGXF01000000	Pseudolirium-2a	Clade Ⅰ	151802	124	4	4	20	152	0.10013	321	38	38	117	514	0.338599
Lilium washingtonianum	NC_037699.1	Pseudolirium-2a	Clade Ⅰ	151967	124	4	4	20	152	0.100022	322	38	38	116	514	0.338231
Lilium duchartrei	GWHBGZD01000000	Sinomartagon-5a	Clade Ⅱ	152252	196	14	14	31	255	0.167485	618	44	44	199	905	0.594409
Lilium duchartrei	NC_035591.1	Sinomartagon-5a	Clade Ⅱ	152287	196	14	14	29	253	0.166134	618	44	44	198	904	0.593616
Lilium lankongense	GWHBGXO01000000	Sinomartagon-5a	Clade Ⅱ	152993	188	10	10	31	239	0.156216	659	43	43	203	948	0.619636
Lilium lophophorum	GWHBGZC01000000	Sinomartagon-5c	Clade Ⅱ	152394	210	14	14	32	270	0.177172	689	43	43	201	976	0.640445
Lilium souliei	GWHBGZI01000000	Sinomartagon-5c	Clade Ⅱ	152395	210	14	14	32	270	0.177171	690	43	43	201	977	0.641097
Lilium regale	GWHBGZF01000000	Leucolirion-6a	Clade Ⅲ	153194	176	10	10	31	227	0.148178	639	33	39	183	894	0.583574
Lilium regale	NC_052790.1	Leucolirion-6a	Clade Ⅲ	153082	166	9	9	30	214	0.139794	663	41	41	178	923	0.602945
Lilium sulphureum	GWHBGZB01000000	Leucolirion-6a	Clade Ⅲ	153109	169	10	10	29	218	0.142382	635	46	46	174	901	0.58847
Lilium sulphureum	NC_052792.1	Leucolirion-6a	Clade Ⅲ	153107	168	9	9	30	216	0.141078	638	46	46	174	904	0.590437
Lilium sargentiae	NC_052791.1	Leucolirion-6a	Clade Ⅲ	153129	177	10	10	31	228	0.148894	653	45	45	182	925	0.604066
Lilium leucanthum	NC_035590.1	Leucolirion-6a	Clade Ⅲ	152935	164	9	9	28	210	0.137313	629	40	40	173	882	0.576716
Lilium henryi	NC_035570.1	Sinomartagon-5a	Clade Ⅲ	153119	174	10	10	32	226	0.147598	635	43	43	184	905	0.591044
Lilium rosthornii	NC_054295.1	Sinomartagon-5a	Clade Ⅲ	152956	177	9	9	30	225	0.147101	639	41	41	188	909	0.594289
Lilium primulinum var. ochraceum	GWHBGZM01000000	Sinomartagon-5c	Clade Ⅳ	152280	190	9	9	31	239	0.156948	621	39	39	176	875	0.574599
Lilium nepalense	NC_052789.1	Sinomartagon-5c	Clade Ⅳ	152316	191	10	10	32	243	0.159537	642	39	39	174	894	0.586938
Lilium taliense	GWHBHAM01000000	Sinomartagon-5c	Clade Ⅳ	152134	191	8	8	31	238	0.156441	622	39	39	183	883	0.580409
Lilium taliense	NC_034370.1	Sinomartagon-5c	Clade Ⅳ	153055	192	8	8	31	239	0.156153	656	39	39	180	914	0.597171
Lilium amoenum	NC_053564.1	Sinomartagon-5c	Clade Ⅳ	152280	194	9	9	29	241	0.158261	615	43	43	186	887	0.58248
Lilium henricii	NC_039436.1	Sinomartagon-5c	Clade Ⅳ	152784	205	9	9	32	255	0.166902	593	38	38	177	846	0.553723
Lilium bakerianum	NC_035592.1	Sinomartagon-5c	Clade Ⅳ	151655	188	10	10	31	239	0.157595	646	42	42	172	902	0.594771
Lilium apertum	GWHBGZJ01000000	Nomocharis-like Lilium	Clade Ⅳ	152471	202	10	10	28	250	0.163966	651	40	40	190	921	0.604049
Lilium gongshanense	NC_052787.1	Nomocharis-like Lilium	Clade Ⅳ	151974	195	9	9	30	243	0.159896	641	41	41	180	903	0.594181
Lilium meleagrinum	NC_052788.1	Nomocharis-like Lilium	Clade Ⅳ	152197	188	9	9	32	238	0.156376	610	37	37	177	861	0.565714
Lilium alexandrae	GWHBGYA01000000	Archelirion	CladeⅤ	152315	171	13	13	25	222	0.145751	688	54	54	224	1020	0.669665
Lilium speciosum	GWHBGXU01000000	Archelirion	CladeⅤ	152623	163	8	8	25	204	0.133663	648	51	51	203	953	0.624414
Lilium speciosum var. gloriosoides	GWHBGXU01000000	Archelirion	CladeⅤ	152524	181	9	9	26	225	0.147518	687	52	52	211	1002	0.656946
Lilium japonicum	GWHBGXS01000000	Archelirion	CladeⅤ	152601	174	9	9	27	219	0.143512	650	52	52	198	952	0.623849
Lilium japonicum	NC_049018.1	Archelirion	CladeⅤ	152613	169	9	9	27	214	0.140224	651	52	52	201	956	0.626421
Lilium szovitsianum	GWHBGXG01000000	Lilium	CladeⅥ	152198	212	11	11	35	269	0.176743	861	65	65	245	1236	0.8121
Lilium monadelphum	GWHBGXM01000000	Lilium	CladeⅥ	152112	218	15	16	35	284	0.186705	920	65	64	260	1309	0.86055
Lilium ciliatum	GWHBGXW01000000	Lilium	CladeⅥ	152164	218	12	12	35	277	0.18204	888	49	48	268	1253	0.823454
Lilium candidum	NC_042399.1	Lilium	CladeⅥ	152101	219	15	15	34	283	0.186061	920	64	63	261	1308	0.859955
Lilium formosanum	GWHBGXZ01000000	Leucolirion-6b	Clade Ⅶ	152658	214	12	12	36	274	0.179486	916	43	44	253	1256	0.822754
Lilium formosanum	NC_042398.1	Leucolirion-6b	Clade Ⅶ	152653	208	13	13	35	269	0.176217	915	43	44	256	1258	0.824091
Lilium brownii	NC_035588.1	Archelirion	Clade Ⅶ	152677	207	12	12	37	268	0.175534	891	42	43	244	1220	0.799073
Lilium brownii var. viridulum	NC_050268.1	Archelirion	Clade Ⅶ	152665	205	12	12	36	265	0.173583	899	42	43	247	1231	0.806341
Lilium davidii	GWHBGZE01000000	Sinomartagon-5a	Clade Ⅷ	152577	214	11	11	33	269	0.176304	874	40	39	226	1179	0.772725
Lilium martagon	GWHBGXN01000000	Martagon	Clade Ⅷ	152640	202	13	13	34	262	0.171646	877	39	38	235	1189	0.778957
Lilium martagon var. pilosiusculum	NC_039162.1	Martagon	Clade Ⅷ	152816	210	14	14	30	268	0.175374	888	37	36	236	1197	0.783295
Lilium bulbiferum	GWHBGXY01000000	Lilium	Clade Ⅷ	152684	207	11	11	33	262	0.171596	884	39	38	244	1205	0.789212
Lilium bulbiferum	NC_037517.1	Lilium	Clade Ⅷ	152686	207	11	11	33	262	0.171594	889	39	38	243	1209	0.791821
Lilium wilsonii	GWHBGXE01000000	Sinomartagon-5a	Clade Ⅷ	151902	216	13	13	31	273	0.179721	929	43	42	231	1245	0.819607
Lilium davidii var. willmottiae	GWHBGZL01000000	Sinomartagon-5a	Clade Ⅷ	152659	212	12	12	29	265	0.17359	861	38	37	223	1159	0.759208
Lilium pumilum	NC_050269.1	Sinomartagon-5b	Clade Ⅷ	152573	213	11	11	32	267	0.174998	882	43	42	230	1197	0.784542
Lilium amabile	NC_035988.1	Sinomartagon-5b	Clade Ⅷ	152567	212	11	11	33	267	0.175005	885	43	42	231	1201	0.787195
Lilium lancifolium	GWHBGZG01000000	Sinomartagon-5a	Clade Ⅷ	152574	213	11	11	34	269	0.176308	882	43	42	230	1197	0.784537
Lilium lancifolium	NC_035589.1	Sinomartagon-5a	Clade Ⅷ	152574	213	11	11	34	269	0.176308	882	43	42	230	1197	0.784537
Lilium fargesii	GWHBGYY01000000	Sinomartagon-5c	Clade Ⅷ	152622	209	11	11	33	264	0.172976	891	44	43	232	1210	0.792808
Lilium callosum	NC_035989.1	Sinomartagon-5b	Clade Ⅷ	152626	211	12	12	34	269	0.176248	900	44	43	234	1221	0.799995
Lilium concolor	GWHBGZA01000000	Sinomartagon-5b	Clade Ⅷ	152617	210	12	12	34	268	0.175603	900	44	43	231	1218	0.798076
Lilium hansonii	NC_027674.1	Martagon	Clade Ⅷ	152655	205	11	11	35	262	0.171629	899	37	36	237	1209	0.791982
Lilium sp.KHK-2014	KM103383.1	Martagon	Clade Ⅷ	152715	210	10	10	35	265	0.173526	894	36	36	231	1197	0.783813
Lilium distichum	GWHBGYX01000000	Martagon	Clade Ⅷ	152643	202	11	11	36	260	0.170332	902	37	36	239	1214	0.79532
Lilium tsingtauense	GWHBGZH01000000	Martagon	Clade Ⅷ	152682	212	11	11	35	269	0.176183	897	37	36	236	1206	0.789877
Lilium tsingtauense	NC_027675.1	Martagon	Clade Ⅷ	152710	210	10	10	34	264	0.172877	894	36	36	231	1197	0.783839
Lilium cernuum	GWHBHAH01000000	Sinomartagon-5b	Clade Ⅷ	152598	208	12	12	30	262	0.171693	876	40	39	224	1179	0.772618
Lilium cernuum	NC_034840.1	Sinomartagon-5b	Clade Ⅷ	152604	207	12	12	30	261	0.171031	882	40	39	224	1185	0.77652
Lilium dauricum	GWHBGXV01000000	Daurolirion	Clade Ⅷ	152053	203	11	11	34	259	0.170335	887	38	37	236	1198	0.787883
Lilium sachalinense	GWHBGXJ01000000	Daurolirion	Clade Ⅷ	152109	201	11	11	35	258	0.169615	886	38	37	236	1197	0.786936
Lilium pensylvanicum	NC_043876.1	Daurolirion	Clade Ⅷ	152063	204	11	11	32	258	0.169667	883	38	37	233	1191	0.783228
Lilium leichtlinii var. maximowiczii	GWHBGYZ01000000	Sinomartagon-5a	Clade Ⅷ	152049	204	11	11	32	258	0.169682	883	38	37	234	1192	0.783958
Lilium amabile	GWHBGZK01000000	Sinomartagon-5b	Clade Ⅷ	152047	204	11	11	33	259	0.170342	883	38	37	232	1190	0.782653
